# Supplementary material for: The Effect of Fungal Nutraceutical Supplementation on Postoperative Complications, Inflammatory Factors and Fecal Microbiota in Patients Undergoing Colorectal Cancer Surgery with Curative Intent: A Randomized, Placebo-Controlled, Double-Blind Clinical Trial
Source: Biomedicines. 2025 May 13;13(5):1185. doi: 10.3390/biomedicines13051185 (PMC12108607; doi:10.3390/biomedicines13051185)
Supplement: Supplementary file 1 [file biomedicines-13-01185-s001.zip]

Archive with 1 entries (1 files):
- biomedicines-3516045-supplementary.pdf
